# Supplementary material for: Elastic Moduli of Avian Eggshell
Source: Biology (Basel). 2021 Sep 30;10(10):989. doi: 10.3390/biology10100989 (PMC8533214; doi:10.3390/biology10100989)
Supplement: Supplementary file 1 [file biology-10-00989-s001.zip]

Archive with 4 entries (4 files):
- Supplementary.pdf
- Table S1_r1.xlsx
- Table S2_r1.xlsx
- Table S3_r1.xlsx
