# Supplementary material for: Elastic Moduli of Avian Eggshell
Source: Biology (Basel). 2021 Sep 30;10(10):989. doi: 10.3390/biology10100989 (PMC8533214; doi:10.3390/biology10100989)
Supplement: Supplementary file 1 [file biology-10-00989-s001.zip › Table S1_r1.xlsx]

## Sheet: Table S1
Order	Family	Species	Common Name	Number of eggs, n	Egg mass, W (g)	Egg mass S.D.	Egg length, B (mm)	Egg length S.D.	Egg breath, A (mm)	Egg breath S.D.	Shell thickness, t (mm)	Shell thickness S.D.	Stiffness, K (N/mm)	Stiffness S.D.	Effective Young's modulus, EFEM (GPa)	Effective Young's modulus S.D.	Dimensionless number, C	Dimensionless number S.D.
Anseriformes	Anatidae	Aix galericulata	Mandarin duck	17	45.03	4.22653	53.3376	2.12358	39.4314	0.994659	0.266759	0.0312111	237.02	39.6496	38.8588	5.83721	15205.8	2664.29
		Aix sponsa	Wood duck	40	43.9068	2.22275	51.342	1.72099	39.6109	0.710991	0.254025	0.0181795	186.953	34.9353	34.7191	3.16092	13089	2599.97
		Alopochen aegyptiaca	Egyptian goose	22	83.9273	8.8707	64.3091	2.00048	48.2773	2.29876	0.482303	0.0259619	585.51	99.1778	41.9273	7.1685	24767.9	4751.21
		Anas platyrhynchos	Mallard	78	58.7533	5.06931	60.5414	3.00476	42.6313	2.04498	0.302271	0.036749	214.176	49.2715	32.4976	5.11453	11494.6	4114.09
		Anas platyrhynchos domesticus	Domestic duck	1	65	0	61.575	0	43.775	0	0.333	0	263.515	0	41	0	12596.3	0
		Anser cygnoides domesticus	Domestic goose	5	147.167	7.53695	88.3833	2.49093	56.75	1.32004	0.562833	0.0336572	608.632	110.121	37.82	9.67713	14976.4	2454.5
		Cairina moschata	Muscovy duck	5	63.65	2.18232	58.725	0.655267	44.15	0.754983	0.302625	0.0170656	218.05	49.6286	36.7374	6.02674	11495.8	2458.26
		Cygnus melancoryphus	Black-necked swan	2	195.4	8.1	90.76	1.83	61.95	0.71	0.568	0.00483333	454.098	10.5538	34.1	0.9	9834.5	152.174
Casuariiformes	Casuariidae	Casuarius unappendiculatus	Northern cassowary	2	667	31	139.865	1.065	92.095	2.665	0.970667	0.051	1097.39	84.3771	34.6	5.5	9982.66	804.918
		Dromaius novaehollandiae	Emu	28	629.394	58.8609	132.493	4.99115	91.1767	2.52645	1.03573	0.0810671	1177.13	162.704	30.97	5.24222	11792.3	1928.95
Columbiformes	Columbidae	Columba livia domestica	Domestic pigeon	10	17.7409	1.8785	39.0873	1.92346	29.0891	1.26767	0.168867	0.0155379	81.8271	14.5178	26.39	3.29771	9898.99	1737.73
		Goura victoria	Victoria crowned-pigeon	2	46.5	0.5	54.535	0.135	40.29	0.17	0.215833	0.00616667	138.847	1.03736	36.3	1.2	8888.77	108.98
Coraciiformes	Meropidae	Merops philippinus	Blue-tailed bee-eater	26	5.0829	0.57118	23.3645	0.867419	20.5179	0.765084	0.1075	0.0059706	48.9205	7.6886	32.8077	6.30427	17447.8	3020.28
Galliformes	Cracidae	Crax rubra	Great curassow	5	234.8	5.4461	89.454	1.05196	68.408	1.03556	0.677467	0.0353922	719.173	98.0664	37.38	7.20178	15985.2	1849.03
	Gruidae	Anthropoides virgo	Demoiselle crane	2	119.45	6.45	87.625	0.145	52.575	1.455	0.477667	0.0556667	567.38	69.4182	38.4	4.3	14999.6	1879.03
		Antigone antigone	Sarus crane	2	217.333	3.96513	106.237	4.92411	63.93	1.28968	0.614	0.0693307	598.392	45.4797	25.0301	2.35	11091.6	1593.31
		Balearica pavonina	Black crowned-crane	16	127.518	6.58834	78.5862	2.15757	56.3765	0.99002	0.44802	0.018138	357.195	53.0275	29.7556	4.05426	11315.5	1606.07
		Balearica regulorum	Gray crowned-crane	14	124.76	7.14701	s	1.47079	55.1733	2.13961	0.439452	0.0114453	382.661	49.2133	30.3846	6.52555	11433	1653.14
		Grus japonensis	Red-crowned crane	14	214.549	8.32102	99.7779	1.78372	64.635	1.04122	0.539095	0.0220679	549.436	45.1923	33.1786	6.24685	10536.7	1013.45
	Phasianidae	Argusianus argus	Great argus	3	74.6667	4.49691	63.84	2.18414	46.5133	0.565116	0.265333	0.0222128	199.645	36.7902	40.1	3.81314	9215.98	2210.72
		Chrysolophus pictus	Golden pheasant	14	27.1	3.01091	45.5183	1.19421	33.7856	0.719346	0.255333	0.0217891	236.487	25.4149	34.0071	4.12855	22511	2551.61
		Coturnix coturnix	Common quail	15	11.28	0.765898	32.98	1.31019	25.36	0.535164	0.18915	0.0141537	114.733	15.0372	29.2472	4.52383	20095.6	3756.59
		Gallus gallus domesticus	Chicken	13	59.4	4.54304	56.5412	3.46578	43.2988	1.27377	0.331373	0.031611	245.466	46.8406	30.7714	4.35028	13838	2976.82
		Gallus gallus domesticus	Chicken (Japanese bantam)	5	39.96	0.94784	47.94	1.44028	38.74	0.32	0.322133	0.0304183	233.638	53.7301	28.18	4.51017	18294	4166.09
		Gallus sonneratii	Gray junglefowl	3	28.44	1.0837	45.976	1.18147	34.858	0.927931	0.2496	0.0152758	183.43	26.4768	36.2333	1.77451	17756.8	3120.93
		Gallus varius	Green junglefowl	2	32.4	1.5	47.35	2.05	37.1	0.7	0.241167	0.0201667	147.255	30.5474	31.9007	0.2	13336.7	3206.59
		Meleagris gallopavo	Wild turkey	13	75.5538	5.51789	64.6538	2.63252	46.8692	0.812768	0.359846	0.03324	285.142	31.2774	35.2191	6.61663	12930.8	2004.18
		Pavo cristatus	Indian peafowl	29	95.6871	8.87914	69.0931	2.0876	50.6161	2.27432	0.501522	0.0342553	540.102	70.6862	34.8138	4.39386	20986	2965.35
		Phasianus colchicus	Ring-necked pheasant	30	29.3765	1.74824	44.7311	1.55778	35.2783	0.685684	0.228394	0.0323227	147.817	28.8786	29.8833	4.13006	13965.3	2606.48
		Polyplectron napoleonis	Palawan peacock-pheasant	4	25.05	1.10567	43.2025	0.501965	33.13	0.329848	0.214	0.00539032	156.136	5.11772	36.4	6.7041	15849.4	506.346
		Syrmaticus mikado	Mikado pheasant	15	42.2174	2.60029	50.5106	1.22429	39.6169	0.875576	0.264812	0.0175115	188.324	36.6851	34.9267	4.31006	13840	2446.11
	Rallidae	Amaurornis phoenicurus	White-breasted waterhen	1	19	0	40.37	0	30.1	0	0.171	0	99.4991	0	44.12	0	11752.8	0
		Gallinula chloropus	Eurasian moorhen	3	12.7	0.6	37.1833	1.34333	26.3467	0.306667	0.144444	0.00744444	83.7571	12.5401	29.0667	4.27187	12263.5	932.126
Musophagiformes	Musophagidae	Tauraco persa	Guinea turaco	2	20.95	0.35	37.255	0.365	33.365	0.195	0.161167	0.0005	75.5935	9.85759	31.55	1.65	10737.8	995.261
Passeriformes	Cisticolidae	Prinia inornata	Plain prinia	2	0.852733	0.0631246	15.1867	0.136707	11.43	0.193046	0.051	0.00454606	24.3436	1.92538	33.05	0.35	25061.3	74.5007
	Estrildidae	Lonchura oryzivora	Java sparrow	21	1.91364	0.173004	18.0896	1.0481	13.9627	0.439294	0.081	0.00551662	43.7016	5.09098	32.0571	4.8966	24862.8	4137.72
		Lonchura punctulata	Scaly-breasted munia	3	1.7025	0.0884237	17.5275	0.891246	13.6075	0.224318	0.07775	0.00286138	40.5844	2.39008	29.0667	3.24277	25790.6	745.099
		Lonchura striata domestica	Society finch	13	1.20199	0.23164	16.2685	1.13108	11.9192	0.724404	0.0625897	0.00653348	22.8384	9.69835	19.2846	6.77426	16451.9	5595.55
		Lophura nycthemera	Silver pheasant	23	46.2792	1.98116	51.0822	0.807411	40.5667	0.624851	0.349875	0.0181562	360.239	29.6902	36.3348	3.47971	25068.5	1894.9
		Lophura swinhoii	Swinhoe's pheasant	42	45.4759	3.4711	52.9722	1.75499	39.3971	1.62921	0.2824	0.0211705	233.868	37.8739	34.4333	4.18865	15097.8	2897.21
		Taeniopygia guttata	Zebra finch	26	1.11475	0.108869	15.5688	0.892237	11.486	0.373311	0.0671515	0.00407595	30.4223	14.4536	23.2773	11.7796	23653.7	7775.46
	Fringillidae	Serinus canaria	Island canary	3	2.1	0.0816497	19.78	1.22363	14.17	0.0748331	0.067	0.00163299	22.1341	1.47543	19.8667	1.668	10832.9	1668.18
	Passeridae	Passer domesticus	House sparrow	4	1.975	0.0829156	19.8	0.514782	13.75	0.15	0.08875	0.00246503	52.3341	4.28236	39.2	1.62635	25371.7	2559.05
	Psittaculidae	Agapornis fischeri	Fischer's lovebird	4	3.7575	0.333645	24.7375	0.989732	17.555	0.82893	0.115	0.007939	48.5961	4.66847	24.6	1.90132	16107.9	1046.73
		Agapornis personatus	Yellow-collared lovebird	8	3.3125	0.355097	23.05	0.971404	17.115	0.628331	0.110875	0.00581172	53.2467	15.2778	24.7375	5.97389	20527.2	5768.52
		Agapornis roseicollis	Rosy-faced lovebird	7	3.98571	0.274791	23.8771	1.17845	17.5414	0.414296	0.10719	0.00676325	51.5532	13.1378	27.9902	9.08286	16874.1	4848.73
	Sturnidae	Acridotheres javanicus	Javan myna	1	6.8	0	36.4	0	21.18	0	0.12	0	69.277	0	31.3955	0	12555.4	0
Phoenicopteriformes	Phoenicopteridae	Phoenicopterus chilensis	Chilean flamingo	14	154.6	19.3918	92.7435	4.33276	55.4518	3.71784	0.542644	0.0681562	451.923	80.1674	24.3357	4.32379	9684.07	1699.6
		Phoenicopterus roseus	Greater flamingo	16	142.089	15.2552	88.9056	6.48356	55.1372	1.68866	0.559352	0.0529676	462.666	99.8961	20.3937	3.11498	11065	2581.51
Piciformes	Ramphastidae	Ramphastos toco	Toco toucan	2	20.915	0.215	42.23	1.09	30.505	0.185	0.198833	0.00683333	112.871	9.31975	27.45	0.15	11885.9	385.922
Psittaciformes	Psittacidae	Ara ararauna	Blue-and-yellow macaw	12	29.6417	4.14959	45.7617	1.64	35.2658	2.36753	0.300972	0.0406463	188.739	0	29.8465	3.78407	17288.8	3397.76
	Psittaculidae	Eos histrio	Red-and-blue lory	13	9.18692	0.873978	31.8669	3.52268	25.9362	2.65808	0.140487	0.0144492	62.8178	13.7549	26.3692	6.08812	14820.8	4852.19
		Melopsittacus undulatus	Budgerigar	4	2.4	0.316228	19.0875	0.800636	15.2975	0.733157	0.085	0.00187083	36.9618	15.2683	23.2	8.75928	19573.5	9079.95
Sphenisciformes	Spheniscidae	Aptenodytes patagonicus	King penguin	3	271.333	22.3022	100.94	5.22775	71.12	1.72221	0.794556	0.00743532	745.218	149.674	31.59	7.49721	14061.8	3755.06
		Spheniscus demersus	African penguin	22	81.35	10.316	66.5273	4.1017	47.8309	2.18238	0.501485	0.0348587	403.511	54.5194	25.6409	4.23445	17414.1	3648.25
Strigiformes	Strigidae	Ketupa flavipes	Tawny fish-owl	3	60.8667	19.5551	57.566	1.83246	47.59	2.14443	0.276889	0.0215584	166.133	20.4105	34.3	2.76526	11470.3	2219.8
		Strix leptogrammica	Brown wood-owl	4	54.075	2.98862	50.88	1.53709	44.5875	0.680749	0.292833	0.0179281	172.934	24.2329	34.325	2.58203	12452.6	1191.13
Struthioniformes	Struthionidae	Struthio camelus	Common ostrich	7	1459	73.2744	148.246	5.88848	125.889	4.75108	1.73448	0.0452527	2508.46	189.463	47.7571	4.02736	18459.4	2090.25
