# Supplementary material for: Elastic Moduli of Avian Eggshell
Source: Biology (Basel). 2021 Sep 30;10(10):989. doi: 10.3390/biology10100989 (PMC8533214; doi:10.3390/biology10100989)
Supplement: Supplementary file 1 [file biology-10-00989-s001.zip › Table S2_r1.xlsx]

## Sheet: Figure 1
Species/Family	Common name	Image credit	Copyright	Link
Struthio camelus	Common ostrich	Charles James Sharp	CC BY-SA 4.0	https://commons.wikimedia.org/wiki/File:North_African_ostrich_(Struthio_camelus_camelus)_male.jpg
Phoenicopterus chilensis	Chilean flamingo	Alina Zienowicz	CC BY-SA 3.0	https://commons.wikimedia.org/wiki/File:Czerwonak_chilijski_-_Phoenicopterus_chilensis_-_ZOO_Warszawa_(1).jpg
Anas platyrhynchos	Mallard	Richard Bartz	CC BY-SA 2.5	https://commons.wikimedia.org/wiki/File:Anas_platyrhynchos_male_female_quadrat.jpg
Pavo cristatus	Indian peafowl	Peter Broster	CC BY 2.0	https://commons.wikimedia.org/wiki/File:Indian_Peafowl_or_Peacock_(Pavo_cristatus)_(11952911946).jpg
Taeniopygia guttata	Zebra finch	JJ Harrison	CC BY-SA 4.0	https://commons.wikimedia.org/wiki/File:Taeniopygia_guttata_-_Bushell%27s_Lagoon.jpg

## Sheet: Figure 2
Species/Family	Common name	Image credit	Copyright	Link
Taeniopygia guttata	Zebra finch	JJ Harrison	CC BY-SA 4.0	https://commons.wikimedia.org/wiki/File:Taeniopygia_guttata_-_Bushell%27s_Lagoon.jpg
Lonchura striata domestica	Society finch	Krayker	CC BY-SA 2.0	https://www.flickr.com/photos/krayker/2124195933/in/set-72157603490624994/
Gallus gallus domesticus	Domestic chicken	Lip Kee Yap	CC BY-SA 2.0	https://www.flickr.com/photos/lipkee/2423589442/
Struthio camelus	Common ostrich	Charles James Sharp	CC BY-SA 4.0	https://commons.wikimedia.org/wiki/File:North_African_ostrich_(Struthio_camelus_camelus)_male.jpg
