# Supplementary material for: Elastic Moduli of Avian Eggshell
Source: Biology (Basel). 2021 Sep 30;10(10):989. doi: 10.3390/biology10100989 (PMC8533214; doi:10.3390/biology10100989)
Supplement: Supplementary file 1 [file biology-10-00989-s001.zip › Table S3_r1.xlsx]

## Sheet: Figure 1
Species/Family	Common name	Image credit	Copyright	Link
Anas platyrhynchos	Mallard	Roger Culos	CC BY-SA 4.0	https://commons.wikimedia.org/wiki/File:Anas_platyrhynchos_MHNT.ZOO.2010.11.18.6.jpg
Pavo cristatus	Indian peafowl	Roger Culos	CC BY-SA 4.0	https://commons.wikimedia.org/wiki/File:Pavo_cristatus_MHNT.ZOO.2010.11.10.4.jpg
Struthio camelus	Common ostrich	Roger Culos	CC BY-SA 4.0	https://commons.wikimedia.org/wiki/File:Struthio_camelus_MHNT.ZOO.2010.11.1.1.jpg
Taeniopygia guttata	Zebra finch	Alessandro Gelsumini	CC BY-SA 3.0	https://commons.wikimedia.org/wiki/File:T._guttata_eggs.jpg
Phoenicopterus chilensis	Chilean flamingo	Photo taken by author	CC BY 4.0
